# Supplementary material for: Efficacy and Safety of Chaihu Jia Longgu Muli Decoction in the Treatment of Poststroke Depression: A Systematic Review and Meta-Analysis
Source: Evid Based Complement Alternat Med. 2021 Aug 19;2021:7604537. doi: 10.1155/2021/7604537 (PMC8397549; doi:10.1155/2021/7604537)
Supplement: Supplementary Materials — Table S1. The PRISMA checklist. Table S2. Search strategy in PubMed database. [file 7604537.f1.zip]

Archive with 2 entries (2 files):
- 7604537.f1/Table S1 PRISMA  checklist.docx
- 7604537.f1/Table S2  Search strategy in PubMed database..docx
